# Supplementary material for: Effect of Heat Treatment on Structure of Carbon Shell-Encapsulated Pt Nanoparticles for Fuel Cells
Source: Nanomaterials (Basel). 2024 May 24;14(11):924. doi: 10.3390/nano14110924 (PMC11173419; doi:10.3390/nano14110924)
Supplement: Supplementary file 1 [file nanomaterials-14-00924-s001.zip]

Archive with 1 entries (1 files):
- nanomaterials-2966682-supplementary.pdf
